# Supplementary material for: Data on the auditory duration mismatch negativity for different sound pressure levels and visual perceptual loads
Source: Data Brief. 2017 Feb 8;11:159–64. doi: 10.1016/j.dib.2017.02.007 (PMC5310816; doi:10.1016/j.dib.2017.02.007)
Supplement: Supplementary file 2 — Supplementary material [file mmc2.csv]

id	Age	Gender	dB	Starting_load	Amps_LowStn	Amps_LowDev	Amps_LowDevminusStn	Amps_HighStn	Amps_HighDev	Amps_HighDevminusStn	dprime_LowStn	dprime_LowDev	dprime_HighStn	dprime_HighDev	Date	Time
1	24	F	66	Low	4.24	2.31	-1.93	2.84	0.62	-2.21	4.71	5.14	2.64	2.34	12-02-2015	13:47
2	44	F	66	Low	0.47	-1.21	-1.68	0.99	-3.38	-4.37	5.27	4.32	3.63	3.16	18-02-2015	13:18
3	25	F	66	High	0.93	-0.03	-0.96	-0.71	-1.50	-0.79	5.54	5.14	4.08	3.66	18-02-2015	16:22
4	19	M	66	High	2.87	3.28	0.40	1.02	-1.75	-2.77	5.33	5.14	4.38	5.14	20-02-2015	17:02
5	20	M	66	Low	-0.29	-0.59	-0.30	-0.54	-1.77	-1.23	5.17	5.14	3.37	3.48	23-02-2015	13:00
6	26	F	66	High	6.60	3.97	-2.62	3.07	1.37	-1.70	5.01	4.58	4.32	3.78	23-02-2015	14:33
7	20	F	66	Low	4.65	1.32	-3.33	4.48	3.21	-1.26	4.02	4.00	1.46	1.49	24-02-2015	10:46
8	21	F	66	Low	3.28	0.65	-2.64	3.32	4.02	0.69	4.25	4.46	0.67	0.78	25-02-2015	11:01
9	24	M	66	High	1.41	0.82	-0.58	0.67	0.64	-0.03	4.85	5.14	3.24	3.19	25-02-2015	12:07
10	26	F	66	Low	-0.49	-2.26	-1.76	0.58	-1.05	-1.63	5.43	4.77	4.09	3.14	25-02-2015	13:19
11	22	F	66	High	2.81	0.23	-2.57	-0.08	-1.68	-1.60	4.95	4.70	3.73	2.41	26-02-2015	10:50
12	19	M	66	Low	5.60	3.23	-2.37	4.71	2.04	-2.67	4.32	4.32	1.97	1.72	26-02-2015	12:15
13	33	F	66	High	2.80	0.81	-1.99	0.70	-0.21	-0.92	5.17	5.14	3.45	3.14	26-02-2015	15:32
14	23	F	66	High	2.13	-1.89	-4.03	1.42	-3.48	-4.90	4.54	4.00	2.22	2.05	27-02-2015	14:27
15	36	F	66	Low	5.09	2.37	-2.72	4.08	2.85	-1.23	4.98	4.70	3.48	3.50	27-02-2015	15:38
16	20	F	56	Low	2.72	1.37	-1.35	4.58	1.66	-2.92	5.16	4.77	4.27	4.09	02-03-2015	12:05
17	23	F	56	High	2.06	-1.03	-3.10	1.61	-0.77	-2.37	4.97	4.00	3.68	3.60	02-03-2015	13:16
18	20	F	56	Low	-1.12	-2.63	-1.51	-2.02	-4.47	-2.45	4.31	4.70	1.83	1.44	03-03-2015	10:59
19	21	F	56	High	5.79	2.87	-2.92	5.53	0.45	-5.08	4.03	4.77	2.25	1.55	03-03-2015	12:03
20	37	F	56	Low	5.06	3.62	-1.44	2.34	1.85	-0.49	5.34	5.14	2.86	2.39	03-03-2015	13:10
21	28	F	56	High	5.73	5.04	-0.69	5.68	4.61	-1.07	5.71	4.32	3.73	3.32	03-03-2015	14:32
22	32	F	56	Low	1.17	-0.53	-1.70	-0.37	-0.65	-0.29	5.47	5.14	3.78	3.44	03-03-2015	15:51
23	24	F	56	High	2.50	3.50	1.00	2.73	0.98	-1.75	5.71	5.14	4.36	4.32	04-03-2015	10:52
24	22	F	56	Low	6.32	0.81	-5.52	3.75	3.02	-0.73	4.46	4.58	3.39	3.70	05-03-2015	10:42
25	22	M	56	High	-3.82	-4.85	-1.03	-2.73	-3.84	-1.11	4.73	4.32	4.12	4.13	05-03-2015	11:57
26	45	M	56	Low	2.46	1.94	-0.52	1.33	0.65	-0.68	4.85	3.92	3.39	2.84	05-03-2015	14:31
27	28	F	56	High	3.68	1.68	-2.00	1.28	0.06	-1.22	4.54	4.29	3.75	4.05	06-03-2015	11:46
28	27	M	56	Low	1.28	-1.41	-2.68	1.34	-1.35	-2.69	3.83	3.46	2.54	2.66	06-03-2015	13:08
29	41	M	56	High	-2.42	-4.45	-2.04	-0.78	-1.18	-0.40	5.66	4.77	2.77	2.81	06-03-2015	14:26
30	22	F	56	Low	0.13	-1.84	-1.97	0.88	-1.66	-2.55	4.90	4.13	2.67	2.65	09-03-2015	13:14
31	20	M	56	High	1.81	0.37	-1.44	1.43	-1.33	-2.76	4.90	4.00	2.63	2.29	09-03-2015	15:43
32	22	F	56	Low	-0.99	-2.94	-1.95	-0.83	-3.62	-2.79	4.75	4.70	3.98	4.13	12-03-2015	10:43
33	20	M	56	High	4.64	1.18	-3.45	4.86	4.25	-0.61	3.34	2.92	2.63	2.11	16-03-2015	10:42
34	26	M	56	Low	-1.26	-1.89	-0.63	-2.92	-3.51	-0.60	4.98	4.70	2.91	3.11	16-03-2015	11:47
35	25	F	56	High	-4.87	-6.79	-1.92	-5.58	-7.54	-1.95	4.43	4.44	4.56	4.18	17-03-2015	11:54
36	20	F	66	Low	2.23	1.57	-0.66	2.25	3.30	1.05	4.01	4.29	3.46	3.14	18-03-2015	15:35
37	24	F	66	High	-0.58	0.34	0.91	0.60	-0.77	-1.38	4.20	4.32	2.75	2.35	23-03-2015	11:49
38	31	F	56	Low	0.55	-3.87	-4.42	-3.11	-5.49	-2.38	4.54	5.14	3.04	3.06	26-03-2015	13:22
39	24	M	56	High	0.02	-0.30	-0.31	-0.93	-3.30	-2.37	5.34	4.70	3.63	3.57	30-03-2015	10:46
40	21	M	56	Low	0.73	-2.86	-3.58	-0.05	-1.58	-1.53	3.92	3.48	3.01	2.89	08-04-2015	13:10
41	25	F	56	High	-0.93	-4.08	-3.14	-2.58	-4.23	-1.65	4.82	4.58	3.83	3.86	13-04-2015	10:41
42	21	F	56	Low	0.38	-1.86	-2.24	1.79	-0.78	-2.57	5.06	5.14	3.46	3.00	13-04-2015	15:36
43	20	M	56	High	-1.12	-4.11	-2.98	-1.59	-3.70	-2.10	4.51	4.13	1.53	1.49	14-04-2015	13:06
44	20	M	56	Low	2.18	0.29	-1.89	1.93	1.72	-0.22	5.54	5.14	4.19	4.70	15-04-2015	15:42
45	44	F	56	High	1.87	0.62	-1.26	1.02	0.96	-0.06	4.25	4.46	2.50	2.24	20-04-2015	15:38
46	24	M	66	Low	2.74	1.99	-0.75	-0.36	0.82	1.18	4.16	4.29	3.47	4.05	23-04-2015	15:16
47	23	M	66	High	1.01	-1.76	-2.77	-0.70	-3.76	-3.06	5.33	5.14	4.57	4.77	27-04-2015	11:25
48	42	F	66	Low	2.13	0.99	-1.14	0.36	-0.19	-0.56	4.65	4.70	2.50	2.66	01-05-2015	10:49
49	35	F	66	High	2.07	3.28	1.21	1.41	0.69	-0.72	5.17	3.90	3.61	3.79	01-05-2015	12:04
50	23	F	66	Low	3.71	2.92	-0.79	1.37	-2.29	-3.66	4.71	4.32	2.46	2.59	04-05-2015	10:07
51	29	F	66	High	1.10	0.26	-0.84	-0.28	-0.93	-0.65	4.85	4.58	2.62	2.81	04-05-2015	11:34
52	24	M	66	Low	-2.32	-3.09	-0.77	-4.28	-2.86	1.41	5.34	4.70	2.94	2.76	05-05-2015	11:20
53	29	F	66	Low	1.97	-2.12	-4.09	1.53	-1.24	-2.77	4.25	4.09	2.71	2.76	06-05-2015	11:21
54	29	M	66	High	-0.22	-0.91	-0.70	-1.97	-1.68	0.29	4.98	4.77	3.61	3.63	08-05-2015	13:50
55	23	F	66	Low	-1.52	-3.70	-2.19	-2.38	-3.44	-1.05	3.70	3.90	2.33	2.51	12-05-2015	11:27
56	27	M	66	High	-3.42	-4.58	-1.15	-0.76	-1.50	-0.73	4.78	4.44	3.16	2.97	13-05-2015	11:21
57	24	M	56	High	1.72	-0.19	-1.91	1.84	-0.40	-2.24	4.66	4.09	2.55	2.59	13-05-2015	13:56
58	35	F	56	Low	-0.16	-1.67	-1.52	-0.03	-1.18	-1.15	5.71	4.32	2.39	1.98	13-05-2015	16:32
59	23	F	76	Low	5.88	2.70	-3.18	3.92	0.44	-3.48	5.14	4.70	4.36	4.09	05-11-2014	12:15
60	22	F	76	Low	3.81	1.63	-2.18	2.05	-0.99	-3.03	5.33	5.14	5.15	5.14	11-11-2014	15:23
61	26	M	76	Low	1.20	0.52	-0.67	2.74	0.67	-2.08	5.33	5.14	3.40	3.40	13-11-2014	13:49
62	23	M	76	Low	-2.16	-4.80	-2.64	-4.25	-5.83	-1.58	5.54	4.70	4.90	4.77	14-11-2014	13:11
63	24	M	76	Low	-2.58	-4.17	-1.59	-2.58	-3.02	-0.44	5.33	5.14	3.30	3.44	14-11-2014	14:24
64	32	M	76	Low	1.29	-0.25	-1.54	-0.75	-1.83	-1.09	4.66	4.58	2.19	2.34	17-11-2014	10:06
65	26	M	76	Low	1.18	0.35	-0.83	-0.35	-1.40	-1.05	4.78	5.14	2.20	1.87	17-11-2014	16:33
66	22	F	76	Low	6.71	1.65	-5.06	4.14	2.46	-1.69	4.41	4.09	2.81	3.00	18-11-2014	09:50
67	32	F	76	Low	3.37	1.23	-2.13	2.55	-0.21	-2.76	5.33	4.70	5.34	5.14	28-11-2014	13:50
68	23	M	76	Low	1.07	0.34	-0.74	-1.58	-2.25	-0.66	5.17	5.14	3.72	3.06	28-11-2014	16:29
69	25	F	76	Low	3.28	1.04	-2.24	2.41	0.28	-2.14	4.36	4.13	3.81	3.58	01-12-2014	15:49
70	25	M	76	Low	-0.59	-1.54	-0.95	-1.08	-2.69	-1.61	4.85	4.58	3.51	3.48	01-12-2014	16:56
71	33	M	76	High	2.77	1.85	-0.92	3.00	2.56	-0.44	5.01	4.77	3.46	3.33	03-12-2014	14:46
72	25	M	76	High	1.65	1.64	-0.02	1.24	1.68	0.44	4.20	4.29	3.04	2.74	03-12-2014	16:16
73	23	F	76	High	0.98	-1.73	-2.71	0.88	-1.50	-2.38	4.26	4.05	2.01	2.66	03-12-2014	18:15
74	24	M	76	High	0.78	-0.15	-0.93	0.61	-2.81	-3.42	4.19	4.32	2.91	2.81	05-12-2014	16:22
75	20	M	76	High	1.18	-1.28	-2.46	0.37	-1.58	-1.95	4.90	4.46	2.70	2.54	09-12-2014	10:01
76	25	M	76	High	5.72	2.42	-3.29	3.01	1.56	-1.45	6.04	5.14	4.47	4.32	12-12-2014	09:50
77	22	M	76	High	3.59	1.82	-1.76	0.77	0.94	0.17	5.43	4.58	3.25	3.06	12-12-2014	14:08
78	28	M	76	High	1.38	-1.58	-2.96	-0.83	-1.74	-0.91	4.78	4.09	2.54	2.79	12-12-2014	16:07
79	26	F	76	High	0.16	-5.16	-5.32	-0.76	-3.51	-2.75	4.85	5.14	3.38	3.08	15-12-2014	09:51
80	21	F	76	High	3.46	-0.80	-4.26	2.43	-0.78	-3.21	5.14	5.14	2.63	2.19	15-12-2014	15:44
81	25	M	76	High	0.46	-1.62	-2.08	1.15	-0.44	-1.59	4.31	4.46	3.43	2.97	18-12-2014	12:16
82	27	M	76	High	1.50	2.91	1.41	1.22	1.26	0.04	5.43	5.14	3.97	4.29	18-12-2014	16:45
83	22	M	76	High	1.54	-2.09	-3.62	2.67	0.26	-2.40	4.90	4.34	2.73	2.13	19-12-2014	16:54
